# Supplementary material for: Targeted Gut Microbiota Modulation Enhances Levodopa Bioavailability and Motor Recovery in MPTP Parkinson’s Disease Models
Source: Int J Mol Sci. 2025 May 30;26(11):5282. doi: 10.3390/ijms26115282 (PMC12155331; doi:10.3390/ijms26115282)
Supplement: Supplementary file 1 [file ijms-26-05282-s001.zip]

Archive with 1 entries (1 files):
- ijms-3596910-supplementary.pdf
